# Supplementary material for: An Exploratory Study of Heat Shock Protein Changes in Women with Unexplained Infertility
Source: Int J Mol Sci. 2026 May 27;27(11):4817. doi: 10.3390/ijms27114817 (PMC13256705; doi:10.3390/ijms27114817)
Supplement: Supplementary file 1 [file ijms-27-04817-s001.zip]

Archive with 1 entries (1 files):
- ijms-4321290-supplementary.pdf
